# Supplementary material for: Receptor for Advanced Glycation End-Products Promotes Activation of Alveolar Macrophages through the NLRP3 Inflammasome/TXNIP Axis in Acute Lung Injury
Source: Int J Mol Sci. 2022 Oct 1;23(19):11659. doi: 10.3390/ijms231911659 (PMC9569658; doi:10.3390/ijms231911659)
Supplement: Supplementary file 1 [file ijms-23-11659-s001.zip]

Archive with 1 entries (1 files):
- ijms-1870995-supplementary.pdf
